# Supplementary material for: Coulmannia rossensis sp. n. (Isopoda, Asellota, Paramunnidae) from the Ross Sea, Southern Ocean
Source: Zookeys. 2011 Feb 23;(82):45–57. doi: 10.3897/zookeys.82.775 (PMC3088494; doi:10.3897/zookeys.82.775)
Supplement: XML Treatment for Coulmannia [file zookeys.82.775-treatment1.xml]

<!DOCTYPE tp:taxon-treatment
  PUBLIC "-//TaxonX//DTD Taxonomic Treatment Publishing DTD v0 20100105//EN" "tax-treatment-NSO.dtd">
<tp:taxon-treatment xmlns:tp="http://www.plazi.org/taxpub"><tp:treatment-meta><mixed-citation publication-type="journal"><person-group><name><surname>Choudhury</surname><given-names>Madhumita</given-names></name><name><surname>Doti</surname><given-names>Brenda L.</given-names></name><name><surname>Brandt</surname><given-names>Angelika</given-names></name></person-group><article-title><italic>Coulmannia rossensis</italic> sp. n. (Isopoda, Asellota, Paramunnidae) from the Ross Sea, Southern Ocean</article-title><source>Zookeys</source><day>23</day><month>2</month><year>2011</year><volume>2011</volume><issue>82</issue><fpage>45</fpage><lpage>57</lpage><pub-id pub-id-type="doi">10.3897/zookeys.82.775</pub-id></mixed-citation></tp:treatment-meta><tp:nomenclature><label>Genus</label><tp:taxon-name>
                        <tp:taxon-name-part taxon-name-part-type="genus">Coulmannia</tp:taxon-name-part>
                    </tp:taxon-name><tp:taxon-authority>Hodgson, 1910</tp:taxon-authority></tp:nomenclature><tp:treatment-sec sec-type="Composition"><title>Composition.</title><p><tp:taxon-name>Coulmannia australis</tp:taxon-name> Hodgson, 1910; <tp:taxon-name>Coulmannia frigida</tp:taxon-name> Hodgson, 1910; <tp:taxon-name>Coulmannia ramosae</tp:taxon-name> Castelló, 2004 and <tp:taxon-name>Coulmannia rossensis</tp:taxon-name> sp. n.</p></tp:treatment-sec><tp:treatment-sec sec-type="Key to species of Coulmannia"><title>Key to species of <tp:taxon-name>Coulmannia</tp:taxon-name></title><table-wrap content-type="key" position="anchor" orientation="portrait"><table><tbody><tr><td rowspan="1" colspan="1">1</td><td rowspan="1" colspan="1">Lateral margins of all pereonites produced into 2 processes</td><td rowspan="1" colspan="1"><tp:taxon-name>Coulmannia australis</tp:taxon-name> Hodgson, 1910</td></tr><tr><td rowspan="1" colspan="1">–</td><td rowspan="1" colspan="1">Lateral margins of at least one pereonite produced into a single process</td><td rowspan="1" colspan="1">2</td></tr><tr><td rowspan="1" colspan="1">2</td><td rowspan="1" colspan="1">Lateral margins of pereonite 1 produced into a single process, remaining pereonites produced into 2 processes</td><td rowspan="1" colspan="1"><tp:taxon-name>Coulmannia frigida</tp:taxon-name> Hodgson, 1910</td></tr><tr><td rowspan="1" colspan="1">–</td><td rowspan="1" colspan="1">Lateral margin of pereonites 2–4 produced into a single process, remaining pereonites rounded</td><td rowspan="1" colspan="1">3</td></tr><tr><td rowspan="1" colspan="1">3</td><td rowspan="1" colspan="1">Male: pereonites 1–6 with a pair of granulate humps mid-dorsally, pereonite 7 and free pleonite with a single granulate hump. Female: all pereonites and free pleonite with a single granulate hump</td><td rowspan="1" colspan="1"><tp:taxon-name>Coulmannia rossensis</tp:taxon-name> sp. n.</td></tr><tr><td rowspan="1" colspan="1">–</td><td rowspan="1" colspan="1">Male: pereonites 1 and 2 with a pair of granulate humps mid-dorsally, remaining pereonites and free pleonite with a single granulate hump. Female: unknown</td><td rowspan="1" colspan="1"><tp:taxon-name>Coulmannia ramosae</tp:taxon-name> Castello, 2004</td></tr></tbody></table></table-wrap></tp:treatment-sec><tp:taxon-treatment><tp:treatment-meta><mixed-citation publication-type="journal"><person-group><name><surname>Choudhury</surname><given-names>Madhumita</given-names></name><name><surname>Doti</surname><given-names>Brenda L.</given-names></name><name><surname>Brandt</surname><given-names>Angelika</given-names></name></person-group><article-title><italic>Coulmannia rossensis</italic> sp. n. (Isopoda, Asellota, Paramunnidae) from the Ross Sea, Southern Ocean</article-title><source>Zookeys</source><day>23</day><month>2</month><year>2011</year><volume>2011</volume><issue>82</issue><fpage>45</fpage><lpage>57</lpage><pub-id pub-id-type="doi">10.3897/zookeys.82.775</pub-id></mixed-citation></tp:treatment-meta><tp:nomenclature><tp:taxon-name>
                        <tp:taxon-name-part taxon-name-part-type="genus">Coulmannia</tp:taxon-name-part>
                        <tp:taxon-name-part taxon-name-part-type="species">rossensis</tp:taxon-name-part>
                    <object-id xmlns:xlink="http://www.w3.org/1999/xlink" xlink:type="simple">urn:lsid:zoobank.org:act:4F4A530A-2215-4B75-8CCB-6CF828F56EE9</object-id>
                    </tp:taxon-name><tp:taxon-status xmlns:xlink="http://www.w3.org/1999/xlink" xlink:type="simple">sp. n.</tp:taxon-status><xref ref-type="fig" rid="F1">Figs 1</xref><xref ref-type="fig" rid="F4">4</xref></tp:nomenclature><tp:treatment-sec sec-type="Material examined"><title>Material examined.</title><p>Ross Sea, RV <italic>Italica</italic>.</p><sec sec-type="Holotype"><title>Holotype:</title><p>Adult male 1.7 mm (ZMH 42000-718); station H out 2, 72°17.5'S, 170°29.4'E, 353 m depth, 11 Feb 2004.</p></sec><sec sec-type="Paratypes"><title>Paratypes,</title><p>same locality as holotype: 5 males (1.3–1.4 mm), 4 brooding females (1.6–1.7 mm), 2 females (1.2, 1.3 mm) and 2 juveniles (0.9, 1 mm); (ZMH 42000-719).</p><fig id="F1" position="float" orientation="portrait"><label>Figure 1.</label><caption><p><tp:taxon-name>Coulmannia rossensis</tp:taxon-name> sp. n. Holotype male (ZMH–42000-718), <bold>a</bold> dorsal view <bold>b</bold> lateral view, <bold>c</bold> head in ventral view. Paratype female (ZMH–42000-719-a) <bold>d</bold> dorsal view. Paratype female (ZMH–42000-719-b) <bold>e</bold> lateral view. <italic>Scale bars</italic> 1 mm (a), 0.2 mm (c), 0.5 mm (d, e); a and b share the same scale.</p></caption><graphic xmlns:xlink="http://www.w3.org/1999/xlink" xlink:href="ZooKeys-082-045-g001.jpg" position="float" orientation="portrait" xlink:type="simple"/></fig></sec><sec sec-type="Additional material"><title>Additional material:</title><p>Station H in 3, 72°17.0'S, 170°13.1'E, 316 m depth, 16 Feb 2004: 5 males, 2 brooding females, 1 female and 2 juveniles. Station H in 4, 72°17.1'S, 170°14.0'E, 196 m depth, 16 Feb 2004: 7 males, 3 females and 2 juveniles. Station H in 2, 72°16.9'S, 170°12.2'E, 391 m depth, 10 Feb 2004: 4 males and 1 female. Station SMN, 74°43.2'S, 164°13.1'E, 366 m depth, 20 Feb 2004: 2 males and 2 juveniles. Station H out 1, 72°15.7'S, 170°24.8'E, 458 m depth, 9 Feb 2004: 2 males, 1 female <!--PageBreak--><!--PageBreak-->and 2 juveniles. Station H out 4, 72°18.5'S, 170°26.8'E, 235 m depth, 12 Feb 2004: 4 males and 2 females. Station A 4, 71°18.4'S, 170°28.9'E, 230 m depth, 14 Feb 2004: 1 female. Station C 1, 73°24.5'S, 170°23.2'E, 474 m depth, 18 Feb 2004: 1 brooding female. Station C 2, 73°22.7'S, 170°06.9'E, 410 m depth, 18 Feb 2004: 2 males, 3 brooding females, 6 females and 3 juveniles.</p></sec></tp:treatment-sec><tp:treatment-sec sec-type="Diagnosis"><title>Diagnosis.</title><p>Males with dorsal sculpture formed by a pair of granulate humps on pereonites 1–6, and a single granulate hump on pereonite 7 and free pleonite. Females with single granulate hump on all pereonites and free pleonite; hump on pereonite 1 widest and shallowest, following humps gradually becoming narrower and higher towards distal end. Lateral margins of pereonites 1 and 5–7 rounded, those of pereonites 2–4 produced into single process. Coxae rounded, visible dorsally on pereonites 5–7 only.</p></tp:treatment-sec><tp:treatment-sec sec-type="Description of adult male"><title>Description of adult male</title><p>(body description based on the holotype male, description of appendages based on a paratype male).</p><sec sec-type="Body"><title>Body</title><p>(<xref ref-type="fig" rid="F1">Fig. 1a, b</xref>) total length 1.7 mm; width 0.6 length, widest at pereonite 3. Cephalon width 1.9 length (<xref ref-type="fig" rid="F1">Fig. 1c</xref>), anterior margin broadly rounded. Eyestalks prominent, width 0.6 length, with 5 ommatidia. Pereonites 1–6 with two granulate humps mid-dorsally, pereonite 7 and free pleonite with a single granulate hump each. Lateral margins of pereonites 1 and 5–7 rounded, those of pereonites 2–4 produced into a single process. Coxae rounded, visible in dorsal view on pereonites 5–7 only. Pleotelson and free pleonite together 1.7 as long as last 3 pereonites combined. Pleotelson oval, lateral margins smooth and convex, apex pointed. Uropods inserted at about 2/3 of pleotelson length in posterolateral indentations.</p></sec><sec sec-type="Antennula"><title>Antennula</title><p>(<xref ref-type="fig" rid="F2">Fig. 2a</xref>), articles 1–3 longer than wide; first article not extending beyond apex of eyestalk, with 1 penicillate and 4 simple setae; second article largest, with 4 penicillate and 5 simple setae; article 3 shorter than article 2, with 1 simple seta; article 4 shortest, with 1 penicillate seta, article 5 slightly longer than article 6, without setation; article 6 with 5 simple setae, 1 penicillate seta and 1 aesthetasc.</p></sec><sec sec-type="Antenna"><title>Antenna</title><p>(<xref ref-type="fig" rid="F2">Fig. 2b</xref>), article 1 broken off during dissection, without setation (see <xref ref-type="fig" rid="F1">Fig. 1c</xref>); article 2 with 1 simple seta; article 3 shorter than article 5, with 5 simple setae; article 4 shortest, with 2 simple setae; article 5 with 3 simple setae; article 6 longest, with 5 penicillate and 5 simple setae; flagellum with 7 articles, each article with numerous simple setae.</p></sec><sec sec-type="Left mandible"><title>Left mandible</title><p>(<xref ref-type="fig" rid="F2">Fig. 2c</xref>) stout, without palp; incisor process with 5 blunt cusps; spine row with 1 serrate and 2 simple setae; lacina mobilis 4-cusped; molar process cylindrical, transversely truncated, with lower margin of apex toothed. Right mandible (<xref ref-type="fig" rid="F1">Fig. 2d</xref>) as left one, except for: spine row with 3 serrate and 1 simple setae; lacinia mobilis absent.</p></sec><sec sec-type="Maxillula"><title>Maxillula</title><p>(<xref ref-type="fig" rid="F2">Fig. 2e</xref>), lateral lobe with 10 stout cuspidate setae distally and 1 simple seta near distal margin; medial lobe with 2 simple and 2 setulate setae distally.</p></sec><sec sec-type="Maxilla"><title>Maxilla</title><p>(<xref ref-type="fig" rid="F2">Fig. 2f</xref>), lateral and medial lobes with 2 simple and 2 pectinate setae, distomedial margin with single acute projection finely setose; inner lobe with 5 simple, 2 pectinate and 2 setulate setae on distomedial margin, 4 simple slender setae on medial margin<!--PageBreak--><!--PageBreak-->.</p></sec><sec sec-type="Maxilliped"><title>Maxilliped</title><p>(<xref ref-type="fig" rid="F2">Fig. 2g</xref>), endite reaching half-length of palp article 3, with 2 coupling hooks, distal margin with 4 setulate setae (see detail), ventral surface with 1 setulate and 2 fan setae, dorsal with 3 setulate setae; epipod ovate, width 0.5 length, reaching dorsal margin of palp article 2. Palp, article 1 with 1 tooth on lateral margin, relative lengths of articles 1.0:1.4:1.4:1.7:1.0.</p></sec><sec sec-type="Pereopod I"><title>Pereopod I</title><p>(<xref ref-type="fig" rid="F3">Fig. 3a</xref>) stoutest. Basis longest article, with 4 simple setae. Ischium with 4 simple setae. Merus with 1 robust and 1 simple setae distodorsally, ventral margin with 4 simple setae. Carpus triangular, length 0.88 ischium length, ventral margin with 2 robust and 4 simple setae and 2 cuticular combs, distodorsal margin with 1 simple seta. Propodus oval, ventral and dorsal margins with 4 simple setae each, anterior surface with 1 simple seta and cuticular combs. Dactylus with 4 simple setae near distal margin and 2 simple setae between unguis and ventral claw, unguis slightly longer than dactylus, ventral claw shorter than unguis, approximately 0.5 unguis length.</p></sec><sec sec-type="Pereopods II–VII"><title>Pereopods II–VII</title><p>(<xref ref-type="fig" rid="F3">Figs 3b–f</xref>, <xref ref-type="fig" rid="F4">4a</xref>) subequal in shape and length. Meri distodorsally with 1 robust seta on pereopods II–IV and 2 robust setae on pereopods V–VII; distoventrally with 1 robust seta on pereopods III–VI and 2 robust setae on pereopod VII. Carpi and propodi with 1 distodorsal penicillate seta each; ventral margin with 4 robust setae and 3 robust setae, respectively. Ungues 1.6–1.9 dactyli length, ventral claws 0.35 ungues length.</p></sec><sec sec-type="Pleopod I"><title>Pleopod I</title><p>(<xref ref-type="fig" rid="F4">Fig. 4b, c</xref>), lateral lobes at level of 2/3 of its length, each lobe with 8 simple setae; ventral surface with 8 simple setae; distal margin with 8 simple setae.</p></sec><sec sec-type="Pleopod II"><title>Pleopod II</title><p>(<xref ref-type="fig" rid="F4">Fig. 4d</xref>), sympod lateral margin rounded and setose; endopod stylet-like, curved to the apex of the sympod, relative lengths endopod: sympod, 1.0:1.3; exopod distally concave, without setae.</p></sec><sec sec-type="Pleopod III"><title>Pleopod III</title><p>(<xref ref-type="fig" rid="F4">Fig. 4e</xref>), endopod width 0.6 length, with 3 plumose setae distally; exopod with 2 articles, distal one with 1 simple seta apically, extending beyond tips of endopod setae.</p></sec><sec sec-type="Pleopod IV"><title>Pleopod IV</title><p>(<xref ref-type="fig" rid="F4">Fig. 4f</xref>), endopod width 0.54 length, exopod reaching half length of endopod.</p></sec><sec sec-type="Pleopod V"><title>Pleopod V</title><p>(<xref ref-type="fig" rid="F4">Fig. 4g</xref>) width 0.5 length.</p></sec><sec sec-type="Uropod"><title>Uropod</title><p>(<xref ref-type="fig" rid="F4">Fig. 4h</xref>) biramous; exopod 0.4 endopod length, distally with 2 simple setae (broken in the specimen drawn); endopod with 5 penicillate and 3 simple setae.</p><fig id="F2" position="float" orientation="portrait"><label>Figure 2.</label><caption><p><tp:taxon-name>Coulmannia rossensis</tp:taxon-name> sp. n. Paratype male (ZMH–42000-719-c), <bold>a</bold> antennula <bold>b</bold> antenna <bold>c</bold> left mandible with detail of the incisor and molar processes <bold>d</bold> right mandible <bold>e</bold> maxillula <bold>f</bold> maxilla <bold>g</bold> maxilliped with detail of endite distal end (fan setae were omitted in the detail). <italic>Scale bars</italic> 0.1 mm (a–d, g), 0.05 mm (e, f); c and d share the same scale.</p></caption><graphic xmlns:xlink="http://www.w3.org/1999/xlink" xlink:href="ZooKeys-082-045-g002.jpg" position="float" orientation="portrait" xlink:type="simple"/></fig></sec></tp:treatment-sec><tp:treatment-sec sec-type="Description of adult female"><title>Description of adult female</title><p>(<xref ref-type="fig" rid="F1">Figs 1d, e</xref>; <xref ref-type="fig" rid="F4">4i</xref>). As male in body shape, except for: dorsal sculpture with a single granulate hump on all pereonites and free pleonite; hump on pereonite 1 widest and shallowest, following humps gradually becoming narrower and higher towards distal end. Operculum width 0.74 length, margins finely setose, ventral surface with 6 simple setae. Remaining appendages as those of the male.</p><fig id="F3" position="float" orientation="portrait"><label>Figure 3.</label><caption><p><tp:taxon-name>Coulmannia rossensis</tp:taxon-name> sp. n. Paratype male (ZMH–42000-719-c), <bold>a</bold> pereopod I <bold>b</bold> pereopod II <bold>c</bold> pereopod III <bold>d</bold> pereopod IV <bold>e</bold> pereopod V <bold>f</bold> pereopod VI. <italic>Scale bars</italic> 0.1 mm; b–f share the same scale.</p></caption><graphic xmlns:xlink="http://www.w3.org/1999/xlink" xlink:href="ZooKeys-082-045-g003.jpg" position="float" orientation="portrait" xlink:type="simple"/></fig><fig id="F4" position="float" orientation="portrait"><label>Figure 4.</label><caption><p><tp:taxon-name>Coulmannia rossensis</tp:taxon-name> sp. n. Paratype male (ZMH–42000-719-c), <bold>a</bold> pereopod VII <bold>b</bold> pleotelson in ventral view <bold>c</bold> pleopod I <bold>d</bold> pleopod II <bold>e</bold> pleopod III <bold>f</bold> pleopod IV <bold>g</bold> pleopod V <bold>h</bold> uropod. Paratype female (ZMH–42000-719-a) <bold>i</bold> operculum. <italic>Scale bars</italic> 0.1 mm (a, c–g, i), 0.2 mm (b), 0.05 mm (h).</p></caption><graphic xmlns:xlink="http://www.w3.org/1999/xlink" xlink:href="ZooKeys-082-045-g004.jpg" position="float" orientation="portrait" xlink:type="simple"/></fig></tp:treatment-sec><tp:treatment-sec sec-type="Distribution"><title>Distribution.</title><p>Only known from type locality (<xref ref-type="fig" rid="F5">Fig. 5</xref>).</p></tp:treatment-sec><tp:treatment-sec sec-type="Etymology"><title>Etymology.</title><p>The species name refers to the type locality, the Ross Sea.</p></tp:treatment-sec><tp:treatment-sec sec-type="Remarks"><title>Remarks.</title><p>Because of the dorsal ornamentation and the lateral margins of the pereonites <tp:taxon-name>Coulmannia rossensis</tp:taxon-name> sp. n. is most similar to <tp:taxon-name>Coulmannia ramosae</tp:taxon-name> Castelló, 2004. The main differences between these two species are (characters found in <tp:taxon-name>Coulmannia ramosae</tp:taxon-name> <!--PageBreak-->in parentheses): two granulate humps on pereonites 1–6, single granulate hump on pereonite 7 and free pleonite (two granulate humps on pereonites 1 and 2, single granulate humps on remaining segments); pleotelson width 0.76 length (width 0.51<!--PageBreak--> length, apex of pleotelson more produced); basis of pereopods with simple setae only (with simple and robust setae); propodi of pereopods II–IV with 3 robust setae (with 4 robust setae).</p><fig id="F5" position="float" orientation="portrait"><label>Figure 5.</label><caption><p>Geographic distribution of the <tp:taxon-name>Coulmannia</tp:taxon-name> species. <tp:taxon-name>Coulmannia rossensis</tp:taxon-name> sp. n. (cross); <tp:taxon-name>Coulmannia ramosae</tp:taxon-name> Castelló, 2004 (triangle); <tp:taxon-name>Coulmannia australis</tp:taxon-name> Hodgson, 1910 (square); <tp:taxon-name>Coulmannia frigida</tp:taxon-name> Hodgson, 1910 (circle). Full square and full circle stand for the type locality of the latter two species.</p></caption><graphic xmlns:xlink="http://www.w3.org/1999/xlink" xlink:href="ZooKeys-082-045-g005.jpg" position="float" orientation="portrait" xlink:type="simple"/></fig><table-wrap id="T1" position="float" orientation="portrait"><label>Table 1.</label><caption><p>Character comparison of the species included in <tp:taxon-name>Coulmannia</tp:taxon-name> Hodgson, 1910. <italic>Abbreviations</italic>: <bold>Prns.</bold> = pereonites; <bold>PI</bold>= first pereopod; <bold>RS</bold> = robust setae. <bold>*</bold> This range includes the data from the specimens described by <xref ref-type="bibr" rid="B8">Hodgson (1910)</xref> and <xref ref-type="bibr" rid="B15">Nordenstam (1933)</xref>.</p></caption><table><tbody><tr><th rowspan="1" colspan="1"/><th rowspan="1" colspan="1"><italic>Lateral margins of pereonites</italic></th><th rowspan="1" colspan="2"><italic>Dorsal sculpture of pereonites and free pleonite</italic></th><th rowspan="1" colspan="1"><italic>Coxae in dorsal view</italic></th><th rowspan="1" colspan="1"><italic>PI, carpus ventral margin with</italic></th><th rowspan="1" colspan="1"><italic>Body length (mm)</italic></th></tr><tr><td rowspan="1" colspan="1"><tp:taxon-name>Coulmannia australis</tp:taxon-name> Hodgson, 1910</td><td rowspan="1" colspan="1">Prns. 1–7 produced into two processes</td><td rowspan="1" colspan="2">One smooth conical hump on each segment (without sexual dimorphism; José Castelló, pers. comm.)</td><td rowspan="1" colspan="1">Not visible</td><td rowspan="1" colspan="1">2–5 RS*</td><td rowspan="1" colspan="1">5–9*</td></tr><tr><td rowspan="1" colspan="1"><tp:taxon-name>Coulmannia frigida</tp:taxon-name> Hodgson, 1910</td><td rowspan="1" colspan="1">Prn. 1 produced into a single process, prns. 2–7 produced into two processes</td><td rowspan="1" colspan="2">One smooth conical hump on each segment(sexual dimorphism unknown)</td><td rowspan="1" colspan="1">Not visible</td><td rowspan="1" colspan="1">Unknown</td><td rowspan="1" colspan="1">3.5</td></tr><tr><td rowspan="1" colspan="1"><tp:taxon-name>Coulmannia ramosae</tp:taxon-name> Castelló, 2004</td><td rowspan="1" colspan="1">Prns. 1 and 5–7 rounded, prns. 2–4 produced into a single process</td><td rowspan="1" colspan="2">Two granulate humps on prns. 1–2, single granulate hump on remaining segments(sexual dimorphism unknown)</td><td rowspan="1" colspan="1">Visible on prns. 5–7 only</td><td rowspan="1" colspan="1">2 RS</td><td rowspan="1" colspan="1">2.1</td></tr><tr><td rowspan="1" colspan="1"><tp:taxon-name>Coulmannia rossensis</tp:taxon-name> sp. n.</td><td rowspan="1" colspan="1">Prns. 1 and 5–7 rounded, prns. 2–4 produced into a single process</td><td rowspan="1" colspan="1">♂♂: two granulate humps on prns. 1–6, single granulate hump on remaining segments</td><td rowspan="1" colspan="1">♀♀: single granulate hump on all segments, hump on prn. 1 widest and shallowest </td><td rowspan="1" colspan="1">Visible on prns. 5–7 only</td><td rowspan="1" colspan="1">2 RS</td><td rowspan="1" colspan="1">0.9–1.7</td></tr></tbody></table></table-wrap></tp:treatment-sec></tp:taxon-treatment><ref-list><ref id="B8"><mixed-citation xmlns:xlink="http://www.w3.org/1999/xlink" xlink:type="simple"><person-group><name name-style="western"><surname>Hodgson</surname><given-names>TV</given-names></name></person-group> (<year>1910</year>)<article-title> Crustacea. IX. Isopoda. National Antarctic Expedition 1901–1904.</article-title><source>Natural History, Zoology and Botany,</source><volume>5</volume>:<fpage>1</fpage>-<lpage>77</lpage>.</mixed-citation></ref><ref id="B15"><mixed-citation xmlns:xlink="http://www.w3.org/1999/xlink" xlink:type="simple"><person-group><name name-style="western"><surname>Nordenstam</surname><given-names>A</given-names></name></person-group> (<year>1933</year>)<article-title> Marine Isopoda of the families Serolidae, Idotheidae, Pseudidotheidae, Arcturidae, Parasellidae and Stenetriidae mainly from South Atlantic.</article-title> In: <person-group><name name-style="western"><surname>Bock</surname><given-names>S</given-names></name></person-group> (<role>Ed</role>) <source>Further Zoological Results of the Swedish Antarctic Expedition 1901–1903.</source><publisher-name>Norstedt &amp; Söner</publisher-name>, <publisher-loc>Stockholm</publisher-loc>, <lpage>284</lpage>.</mixed-citation></ref></ref-list></tp:taxon-treatment>
